# Supplementary material for: Microsphere-based interferometric optical probe
Source: Nat Commun. 2018 Nov 1;9:4577. doi: 10.1038/s41467-018-07029-9 (PMC6212483; doi:10.1038/s41467-018-07029-9)
Supplement: Supplementary file 4 — Source Data [file 41467_2018_7029_MOESM4_ESM.zip]

Archive with 9 entries (8 files):
- Figure 2f.xlsx
- __MACOSX/
- __MACOSX/._Supplementary Data 1.xlsx
- Figure 3c.xlsx
- __MACOSX/._Supplementary Data 2.xlsx
- Supplementary Figure 7c.xlsx
- __MACOSX/._Supplementary Data 3.xlsx
- Supplementary Figure 11c.xlsx
- __MACOSX/._Supplementary Data 4.xlsx
