# Supplementary material for: Microsphere-based interferometric optical probe
Source: Nat Commun. 2018 Nov 1;9:4577. doi: 10.1038/s41467-018-07029-9 (PMC6212483; doi:10.1038/s41467-018-07029-9)
Supplement: Supplementary file 4 — Source Data [file 41467_2018_7029_MOESM4_ESM.zip › Figure 2f.xlsx]

## Sheet: Figure 2f
Figure 2f
		x-axis [SpeRe (μm)]	error bar (std.) for x-axis	y-axis [SEM (μm)]	error bar (std.) for y-axis
	Fig. 2f plot data	2.4573	0.0867	2.4399	0.065
		10.0606	0.05306	10.0781	0.09054
		SpeRe measurements for 10 μm bead (μm)	SEM measurements for 10 μm bead (μm)	SpeRe measurements for 2.6 μm bead (μm)	SEM measurements for 2.6 μm (μm) bead
	raw data for fig 2e,f	10.067	10.0414	2.491	2.38519
		9.981	9.99354	2.477	2.41634
		10.121	10.159	2.48	2.45315
		10.054	10.0183	2.473	2.43031
		10.192	9.9948	2.365	2.45425
		9.999	10.3942	2.489	2.46323
		10.134	10.0711	2.452	2.40697
		10.044	9.99291	2.477	2.46013
		10.067	9.99263	2.473	2.459
		10.111	10.147	2.453	2.42908
		10.051	10.1522	2.488	2.47423
		9.984	9.97727	2.757	2.46447
		10.021	9.96994	2.343	2.40746
		10.02	9.9952	2.388	2.36012
		10.015	9.97205	2.439	2.39296
		10.062	9.95508	2.361	2.40527
		10.14	9.98731	2.351	2.46591
		10.07	9.91558	2.491	2.40646
		10.08	9.83829	2.467	2.37413
		10.007	10.0588	2.571	2.43991
		10.109	10.0527	2.465	2.40246
		10.068	9.98355	2.55	2.48162
		10.031	10.0548	2.354	2.34697
		9.98	10.1527	2.368	2.48046
		9.985	10.1114	2.57	2.37123
		10.094	10.2699	2.469	2.09696
		10.044	10.0827	2.454	2.46726
		10.116	10.2818	2.361	2.47436
		10.096	10.0699	2.351	2.44348
		10.074	10.0937	2.492	2.35247
			10.0757		2.4085
			10.1476		2.35121
			9.9747		2.47013
			10.0114		2.44701
			10.0251		2.47375
			9.71045		2.48522
			10.1753		2.42954
			10.2052		2.47354
			9.98409		2.44264
			9.94266		2.42552
			9.95527		2.40933
			10.1412		2.37855
			10.0782		2.34816
			10.1512		2.46434
			10.1356		2.4609
			10.1002		2.48212
			9.9602		2.47135
			10.1113		2.472
			9.98159		2.4912
			10.053		2.45912
			10.1623		2.46311
			10.1527		2.45749
			10.0649		2.45701
			9.90756		2.449
			10.0311		2.47639
			9.97914		2.41997
			9.81759		2.46533
			9.88295		2.40599
			10.1148		2.46531
			10.0294		2.47147
			10.0324		2.38769
			9.97835		2.38102
			10.0455		2.44962
			10.1217		2.47626
			9.99637		2.42664
			10.134		2.46018
			10.1252		2.37746
			10.1825		2.45918
			10.0095		2.46158
			10.022		2.48508
			10.0384		2.457
			10.0604		2.48651
			10.0412		2.39663
			10.0241		2.31076
			9.9885		2.33622
			9.99356		2.4241
			10.1852		2.4028
			10.1431		2.4061
			10.1067		2.43918
			10.0896		2.46841
			10.0694		2.46443
			10.1593		2.39375
			10.1305		2.48252
			10.2142		2.41336
			10.0484		2.47786
			10.2163		2.45924
			10.195		2.4675
			10.1746		2.44688
			10.1647		2.43959
			10.0583		2.44687
			10.1701		2.48888
			10.146		2.49895
			10.0839		2.42615
			10.1014		2.45717
			10.0154		2.36908
			10.0848		2.46835
			10.1574		2.48633
			10.2223		2.41896
			10.0662		2.44828
			10.1984		2.45704
			10.1513		2.36159
			10.1945		2.46197
			10.0483		2.35026
			10.0853		2.46535
			10.0851		2.46166
			10.0708		2.48061
			10.0436		2.46689
			10.1287		2.36478
			10.1528		2.44724
			10.1575		2.32492
			10.1599		2.41242
			10.1412		2.43211
			10.0435		2.483
			10.1698		2.48604
			10.0837		2.44822
			10.0509		2.32102
			10.0014		2.47825
			10.0765		2.42413
			10.0643		2.46038
			10.1241		2.46729
			10.1317		2.46484
			10.204		2.49163
			10.1394		2.44178
			9.8977		2.4288
			10.0803		2.35389
			10.0302		2.47296
			10.1114		2.47565
			10.1542		2.44773
			10.068		2.47761
			10.2139		2.47432
			10.125		2.461
			10.1783		2.46878
			10.0261		2.45225
			10.0405		2.4769
			10.3353		2.48646
			10.07		2.46989
			10.0749		2.45182
			10.1351		2.47121
			10.2056		2.32771
			10.205		2.46265
			10.1496		2.45405
			10.0162		2.47291
			10.0784		2.45317
			10.0792		2.45805
			10.0426		2.49977
			10.0425		2.46739
			10.0677		2.45064
			10.1196		2.35011
			10.1024		2.92728
			10.0893		2.45614
			10.0282		2.42758
			10.0561
			10.0686
			10.1035
			10.0272
			10.0135
			9.9842
			10.065
			10.109
			10.1417
			10.0549
			10.1211
			10.0151
			10.0659
			10.0521
			10.001
			10.052
