# Supplementary material for: Microsphere-based interferometric optical probe
Source: Nat Commun. 2018 Nov 1;9:4577. doi: 10.1038/s41467-018-07029-9 (PMC6212483; doi:10.1038/s41467-018-07029-9)
Supplement: Supplementary file 4 — Source Data [file 41467_2018_7029_MOESM4_ESM.zip › Figure 3c.xlsx]

## Sheet: Figure 3c
Figure 3c
		SpeRe [intensity (a.u.)]	Fluor. [intensity (a.u.)]
	Fig. 2f plot data	611	1849
		738	2169
		687	2399
		671	2248
		723	2290
		739	2511
		757	2117
		673	2028
		748	1915
		699	1790
		743	1512
		646	2012
		678	2354
		652	2474
		710	2412
		698	2632
		732	2769
		713	2303
		662	2200
		668	2047
		755	1778
		665	1681
		713	2204
		663	2425
		790	2526
		697	2782
		733	2803
		672	2763
		687	2637
		740	2284
		754	2309
		768	1890
		681	1743
		676	2235
		637	2542
		649	2793
		711	2927
		682	2876
		715	2934
		699	2826
		696	2594
		702	2326
		688	2076
		664	1788
		672	2301
		768	2648
		705	2938
		727	2842
		669	3071
		673	2984
		730	2975
		672	2611
		615	2302
		701	2018
		659	1975
		658	2238
		687	2478
		651	2893
		652	2938
		655	2992
		682	2934
		691	2933
		702	2804
		745	2466
		687	2091
		697	2027
		702	2307
		683	2664
		680	2833
		742	2913
		717	2893
		703	2945
		694	2901
		705	2581
		646	2540
		725	2165
		715	1973
		716	2108
		750	2592
		758	2735
		663	2931
		666	2955
		735	2901
		702	2876
		718	2543
		714	2315
		663	2187
		760	1874
		678	2197
		684	2503
		652	2548
		699	2696
		722	2721
		714	2922
		692	2759
		657	2394
		638	2285
		694	1976
		676	2064
		702	2125
		687	2210
		678	2542
		730	2671
		688	2509
		713	2561
		710	2812
		744	2244
		692	2143
		660	2046
		674	1858
		764	2063
		684	2284
		653	2393
		667	2378
		641	2671
		710	2609
		737	2591
		672	2173
		708	1994
		646	1782
		726	1859
		681
		709
		699
		662
		746
		638
		689
		673
		704
		658
		660
		739
		674
		707
		721
		714
		746
		691
		656
		638
		749
		714
		689
		657
		712
		629
		657
		685
		698
		792
		682
		663
		689
		663
		677
		665
		692
		677
		653
		684
		630
		677
		675
		691
		717
		638
		642
		716
		635
		667
		733
		677
		692
		681
		671
		722
		684
		669
		656
		688
		679
		683
		660
		651
		652
		709
		686
		624
		671
		643
		704
		664
		744
		710
		690
		641
		671
		690
		667
		657
		642
		711
		704
		711
		666
		650
		644
		670
		685
		693
		685
		757
		628
		700
		669
		678
		630
		705
		728
		756
		712
		637
		689
		719
		763
		693
		727
		694
		663
		616
		649
		733
		698
		663
		662
		730
		637
		605
		748
		656
		680
		695
		620
		605
		772
		727
		716
		671
		693
		633
		761
		708
		709
		722
		613
		658
		651
		795
		653
		669
		610
		654
		663
		706
		695
		668
		644
		690
		779
		755
		661
		717
		663
		729
		698
		683
		693
		706
		718
		792
		608
		687
		728
		695
		669
		669
		664
		704
		691
		668
		665
		722
		740
		698
		630
		663
		707
		652
		648
		634
		713
		749
		687
		627
		685
		739
		699
		707
		733
		652
		646
		723
		668
		698
		632
		658
		699
		715
		653
		645
		611
		656
		661
		786
		697
		606
		666
		732
		691
		655
		700
		694
		661
		681
		679
		654
		654
		646
		666
		692
		642
		630
		719
		711
		638
		683
		720
		677
		657
		740
		697
		629
		670
		681
		688
		739
		708
		628
		643
		700
		715
		640
		694
		721
		728
		696
		615
		713
		691
		655
		553
		696
		689
		645
		707
		678
		625
		723
		673
		651
		662
		630
		680
		583
		676
		675
		696
		667
		735
		727
		662
		641
		680
		702
		685
		712
		700
		692
		672
		630
		684
		636
		718
		705
		713
		648
		668
		678
		627
		654
		696
		645
		685
		684
		652
		654
		596
		660
		716
		687
		691
		755
		651
		690
		714
		684
		732
		760
		612
		655
		601
		690
		609
		647
		676
		693
		729
		698
		686
		724
		694
		732
		735
		637
		644
		783
		674
		707
		699
		679
		644
		678
		730
		709
		650
		622
		711
		654
		700
		668
		732
		669
		685
		664
		685
		695
		681
		591
		671
		628
		697
		703
		673
		663
		629
		660
		657
		651
		733
		640
		686
		688
		637
		668
		628
		715
		710
		695
		630
		706
		673
		683
		708
		636
		675
		626
		662
		688
		717
		659
		667
		623
		706
		669
		739
		725
		734
		729
		636
		682
		676
		696
		737
		709
		741
		690
		684
		615
		679
		619
		681
		725
		664
		649
		712
		660
		756
		654
		704
		748
		680
		645
		664
		734
		773
		736
		671
		706
		649
		668
		718
		670
		697
		624
		787
		650
		682
		680
		690
		668
		704
		672
		704
		708
		644
		668
		640
		666
		684
		668
		613
		645
		766
		701
		640
		691
		787
		642
		677
		729
		679
		702
		663
		664
		664
		714
		720
		638
		695
		661
		644
		690
		682
		692
		749
		690
		746
		655
		707
		675
		658
		697
		615
		737
		652
		688
		665
		677
		659
		675
		652
		681
		662
		676
		678
		775
		713
		675
		664
		707
		676
		694
		667
		711
		698
		712
		695
		638
		688
		647
		691
		701
		751
		669
		674
		681
		655
		640
		681
		801
		665
		636
		689
		702
		741
		596
		713
		628
		646
		720
		681
		733
		662
		683
		667
		732
		757
		648
		701
		692
		694
		652
		653
		670
		705
		616
		662
		694
		686
		670
		733
		694
		605
		712
		611
		721
		698
		714
		630
		702
		666
		666
		703
		763
		760
		654
		712
		658
		717
		703
		616
		682
		638
		724
		730
		691
		610
		679
		682
		667
		673
		658
		678
		705
		663
		626
		677
		625
		605
		724
		656
		685
		711
		660
		696
		741
		726
		676
		730
		711
		628
		738
		668
		686
		653
		682
		717
		699
		658
		657
		704
		673
		703
		713
		631
		699
		646
		661
		711
		661
		679
		651
		693
		736
		662
		669
		722
		718
		678
		694
		709
		689
		676
		656
		679
		706
		699
		676
		609
		618
		760
		659
		659
		642
		664
		654
		645
		677
		652
		704
		675
		635
		706
		707
		616
		723
		699
		715
		711
		748
		652
		764
		631
		668
		654
		726
		684
		668
		698
		715
		695
		717
		670
		677
		714
		718
		673
		742
		719
		670
		718
		701
		618
		663
		629
		686
		711
		714
		677
		603
		618
		663
		765
		700
		663
		694
		683
		758
		667
		664
		673
		693
		665
		707
		662
		655
		704
		640
		719
		655
		696
		691
		769
		648
		729
		713
		662
		685
		623
		659
		621
		645
		660
		647
		734
		646
		667
		698
		654
		768
		756
		683
		707
		662
		720
		675
		715
		680
		785
		670
		624
		717
		625
		714
		765
		686
		644
		597
		644
		667
		672
		712
		691
		712
		644
		718
		637
		656
		701
		589
		733
		657
		716
		684
		636
		716
		712
		648
		701
		648
		617
		645
		726
		740
		671
		660
		669
		738
		639
		613
		716
		583
		684
		584
		727
		653
		764
		702
		634
		677
		710
		750
		724
		610
		691
		673
		626
		664
		663
		683
		707
		615
		664
		704
		665
		674
		662
		596
		722
		689
		661
		756
		778
		610
		677
		679
		641
		702
		696
		718
		665
		671
		714
		639
		700
		669
		634
		628
		675
		656
		726
		684
		670
		697
		660
		664
		699
		691
		626
		557
		680
		735
		661
		600
		676
		639
		650
		729
		680
		690
		753
		724
		672
		672
		722
		634
		651
		659
		624
		618
		708
		755
		660
		733
		665
		710
		638
		678
		699
		684
		682
		764
		749
		576
		696
		705
		700
		741
		610
		651
		722
		646
		754
		681
		666
		675
		699
		737
		748
		658
		705
		693
		653
		728
		706
		666
		664
		679
		739
		688
		690
		701
		606
		659
		736
		637
		675
		690
		697
		721
		626
		716
		646
		736
		736
		683
		732
		673
		708
		627
		706
		687
		661
		756
		697
		685
		657
		747
		644
		710
		690
		724
		655
		663
		663
		764
		640
		694
		647
		711
		681
		689
		676
		684
		724
		621
		726
		678
		708
		653
		718
		687
		703
		667
		659
		705
		733
		676
		657
		645
		666
		749
		670
		669
		639
		732
		727
		612
		724
		727
		720
		744
		656
		700
		755
		703
		688
		639
		685
		680
		728
		662
		679
		784
		676
		605
		641
		709
		619
		719
		701
		716
		769
		687
		671
		712
		666
		717
		696
		757
		705
		742
		655
		588
		651
		686
		726
		630
		754
		679
		677
		719
		698
		669
		717
		753
		739
		687
		681
		658
		660
		627
		651
		719
		682
		656
		701
		718
		657
		661
		653
		720
		648
		696
		689
		677
		686
		636
		654
		682
		676
		711
		670
		643
		648
		674
		704
		651
		608
		746
		687
		669
		593
		737
		712
		695
		709
		669
		705
		701
		697
		688
		667
		721
		646
		744
		682
		645
		713
		640
		611
		747
		674
		558
		707
		682
		707
		660
		675
		662
		730
		649
		638
		653
		657
		710
		655
		649
		651
		668
		744
		679
		737
		724
		679
		697
		608
		642
		762
		723
		665
		650
		717
		677
		668
		696
		718
		610
		661
		704
		639
		643
		657
		647
		700
		680
		662
		675
		730
		710
		650
		744
		695
		713
		643
		723
		658
		713
		622
		619
		695
		726
		684
		628
		615
		752
		623
		675
		627
		640
		690
		738
		659
		685
		645
		691
		631
		679
		672
		693
		700
		701
		672
		635
		697
		704
		659
		774
		705
		666
		694
		761
		701
		737
		598
		729
		649
		635
		697
		721
		707
		634
		642
		588
		651
		725
		696
		663
		683
		715
		622
		711
		629
		692
		636
		688
		736
		658
		666
		607
		732
		659
		619
		665
		680
		728
		655
		699
		736
		683
		720
		648
		627
		713
		694
		699
		692
		727
		632
		635
		716
		702
		750
		631
		614
		694
		674
		713
		679
		663
		672
		705
		687
		686
		742
		698
		669
		670
		688
		714
		720
		681
		628
		635
		646
		669
		679
		670
		662
		724
		659
		687
		649
		699
		661
		659
		750
		708
		662
		632
		651
		730
		642
		655
		634
		697
		637
		670
		600
		709
		698
		665
		704
		644
		771
		637
		687
		668
		688
		714
		695
		670
		668
		659
		669
		700
		681
		653
		675
		701
		648
		694
		686
		665
		613
		633
		701
		706
		650
		730
		707
		722
		672
		645
		690
		687
		674
		669
		619
		725
		737
		633
		652
		645
		734
		680
		691
		691
		657
		686
		679
		744
		753
		717
		778
		685
		666
		656
		665
		668
		640
		660
		695
		636
		696
		613
		606
		733
		651
		657
		689
		711
		715
		624
		711
		591
		709
		695
		716
		687
		625
		672
		641
		729
		668
		657
		740
		673
		732
		712
		669
		744
		732
		702
		668
		715
		567
		770
		663
		622
		731
		723
		685
		704
		684
		653
		693
		674
		697
		732
		773
		652
		705
		680
		700
		712
		621
		633
		668
		663
		682
		712
		758
		716
		647
		711
		662
		729
		674
		722
		683
		648
		658
		686
		700
		647
		692
		708
		764
		668
		714
		730
		659
		627
		672
		698
		722
		698
		736
		662
		614
		689
		684
		651
		638
		753
		665
		733
		686
		648
		682
		608
		645
		660
		692
		665
		673
		667
		656
		661
		729
		688
		665
		632
		691
		725
		647
		724
		717
		700
		691
		632
		687
		701
		690
		739
		667
		746
		648
		671
		668
		638
		669
		636
		664
		655
		623
		699
		679
		644
		639
		673
		766
		671
		661
		649
		807
		652
		688
		717
		682
		677
		714
		701
		660
		649
		666
		638
		710
		587
		624
		676
		663
		675
		682
		696
		665
		611
		683
		683
		621
		600
		758
		672
		682
		637
		645
		655
		736
		674
		642
		664
		641
		658
		601
		663
		680
		685
		656
		615
		713
		627
		707
		732
		682
		722
		660
		645
		742
		727
		724
		667
		695
		700
		651
		662
		720
		683
		707
		661
		755
		665
		648
		615
		682
		622
		731
		617
		704
		665
		638
		661
		612
		719
		656
		638
		648
		691
		695
		665
		670
		656
		671
		663
		599
		680
		677
		670
		720
		745
		660
		730
		677
		645
		672
		683
		624
		712
		697
		659
		711
		656
		641
		649
		649
		657
		685
		637
		696
		741
		704
		693
		630
		663
		622
		674
		700
		697
		711
		687
		709
		633
		669
		703
		698
		666
		698
		646
		686
		708
		710
		638
		644
		642
		684
		709
		671
		663
		660
		727
		631
		638
		607
		675
		700
		631
		636
		675
		687
		736
		650
		675
		610
		715
		622
		672
		698
		731
		598
		693
		628
		683
		688
		643
		733
		726
		631
		632
		682
		691
		661
		672
		676
		690
		657
		712
		715
		712
		676
		635
		698
		637
		689
		603
		674
		690
		774
		709
		622
		642
		694
		726
		655
		612
		668
		696
		673
		651
		656
		665
		723
		606
		614
		641
		727
		716
		752
		667
		670
		704
		732
		795
		627
		665
		736
		707
		736
		647
		598
		672
		676
		681
		636
		732
		740
		731
		680
		614
		691
		734
		637
		671
		684
		696
		757
		680
		642
		701
		650
		695
		696
		662
		707
		681
		633
		747
		686
		649
		708
		657
		698
		731
		639
		698
		709
		734
		749
		673
		738
		636
		676
		689
		636
		752
		701
		710
		724
		684
		684
		696
		725
		728
		715
		702
		681
		584
		745
		664
		685
		646
		598
		625
		633
		636
		626
		632
		618
		705
		717
		662
		716
		633
		688
		679
		668
		671
		698
		680
		582
		697
		716
		660
		637
		736
		709
		626
		656
		610
		704
		707
		672
		638
		676
		703
		693
		686
		701
		676
		681
		596
		726
		754
		623
		679
		631
		707
		711
		655
		679
		652
		652
		707
		702
		719
		710
		680
		678
		646
		714
		657
		703
		692
		743
		629
		636
		661
		629
		679
		688
		718
		647
		695
		705
		739
		652
		677
		641
		690
		671
		721
		689
		682
		636
		782
		719
		611
		720
		668
		628
		724
		615
		669
		695
		693
		728
		693
		704
		666
		641
		668
		668
		684
		715
		634
		752
		693
		758
		662
		701
		673
		642
		651
		723
		664
		657
		673
		702
		694
		705
		655
		716
		727
		704
		662
		681
		682
		659
		594
		697
		704
		692
		731
		752
		794
		643
		685
		734
[truncated: 702 more rows]
