# Supplementary material for: Microsphere-based interferometric optical probe
Source: Nat Commun. 2018 Nov 1;9:4577. doi: 10.1038/s41467-018-07029-9 (PMC6212483; doi:10.1038/s41467-018-07029-9)
Supplement: Supplementary file 4 — Source Data [file 41467_2018_7029_MOESM4_ESM.zip › Supplementary Figure 7c.xlsx]

## Sheet: Supplementary Figure 7c
Supplementary Figure 7c
		SEM (μm)	SpeRe (μm)
	Fig. S7c	9.98173	9.998
		9.98062	9.977
		9.92153	9.901
		9.96454	9.955
		9.96581	9.983
		10.0132	10.019
		10.0031	10.009
		9.96671	9.97
		10.0644	10.062
		10.029	10.029
		10.048	10.048
