# Supplementary material for: Microsphere-based interferometric optical probe
Source: Nat Commun. 2018 Nov 1;9:4577. doi: 10.1038/s41467-018-07029-9 (PMC6212483; doi:10.1038/s41467-018-07029-9)
Supplement: Supplementary file 4 — Source Data [file 41467_2018_7029_MOESM4_ESM.zip › Supplementary Figure 11c.xlsx]

## Sheet: Supplementary Figure 11c
Supplementary Figure 11c
		Without reflectophore (μm/min)	with reflectophore (μm/min)
	Fig. S11c	0.205521	0.185851
		0.182151	0.199641
		0.293227	0.274245
		0.321233	0.126622
		0.169	0.179766
		0.186046	0.191394
		0.260271	0.165768
		0.160502	0.380847
		0.233928	0.215386
		0.295128	0.187447
		0.235229	0.268691
		0.335852	0.188631
		0.193113	0.272709
		0.117353	0.234974
		0.277675	0.192365
		0.277073	0.168828
		0.307134	0.409396
		0.228495	0.353852
		0.2475	0.213765
		0.270608	0.155519
		0.263038	0.167693
		0.436589	0.326337
		0.413448	0.28659
		0.334976	0.223877
		0.255366	0.300828
		0.254586	0.316062
		0.315051	0.1188
		0.266895	0.161428
		0.287563	0.1436
		0.206492	0.353444
